# Supplementary material for: The genus Hygrocrates Deeleman-Reinhold, 1988 (Araneae, Dysderidae) in Turkey
Source: Zookeys. 2011 Mar 7;(85):1–16. doi: 10.3897/zookeys.85.927 (PMC3082991; doi:10.3897/zookeys.85.927)
Supplement: XML Treatment for Hygrocrates deelemanus [file zookeys.85.927-treatment1.xml]

<!DOCTYPE tp:taxon-treatment
  PUBLIC "-//TaxonX//DTD Taxonomic Treatment Publishing DTD v0 20100105//EN" "tax-treatment-NSO.dtd">
<tp:taxon-treatment xmlns:tp="http://www.plazi.org/taxpub"><tp:treatment-meta><mixed-citation publication-type="journal"><person-group><name><surname>Kunt</surname><given-names>Kadir Boğaç</given-names></name><name><surname>Yağmur</surname><given-names>Ersen Aydın</given-names></name><name><surname>Özkütük</surname><given-names>Recep Sulhi</given-names></name><name><surname>Kaya</surname><given-names>Rahşen S.</given-names></name></person-group><article-title>The genus <italic>Hygrocrates</italic> Deeleman-Reinhold, 1988 (Araneae, Dysderidae) in Turkey</article-title><source>Zookeys</source><day>7</day><month>3</month><year>2011</year><volume>2011</volume><issue>85</issue><fpage>1</fpage><lpage>16</lpage><pub-id pub-id-type="doi">10.3897/zookeys.85.927</pub-id></mixed-citation></tp:treatment-meta><tp:nomenclature><tp:taxon-name>
                        <tp:taxon-name-part taxon-name-part-type="genus">Hygrocrates</tp:taxon-name-part>
                        <tp:taxon-name-part taxon-name-part-type="species">deelemanus</tp:taxon-name-part>
                    <object-id xmlns:xlink="http://www.w3.org/1999/xlink" xlink:type="simple">urn:lsid:zoobank.org:act:3EBEFEC5-1A65-480F-BAB1-954463DCFC5C</object-id>
                    </tp:taxon-name><tp:taxon-authority>Kunt &amp; Yağmur</tp:taxon-authority><tp:taxon-status xmlns:xlink="http://www.w3.org/1999/xlink" xlink:type="simple">sp. n.</tp:taxon-status><xref ref-type="fig" rid="F2">Figs 2</xref><xref ref-type="fig" rid="F3"/><xref ref-type="fig" rid="F4"/><xref ref-type="fig" rid="F5"/><xref ref-type="fig" rid="F6"/><xref ref-type="fig" rid="F7">21</xref><xref ref-type="fig" rid="F11">35</xref><xref ref-type="fig" rid="F11">37</xref></tp:nomenclature><tp:treatment-sec sec-type="Material Examined"><title>Material Examined:</title><p>Holotype ♂ (SMF) <bold>Antalya Province</bold>, Alanya District, Taşatan Plateau [36°38'33.20"N, 32°4'44.40"E], 09.I.2010, leg. K.B.Kunt. Paratypes: 1♀ (abdomen heavily damaged during dissection) (SMF), 1♂ (cKBK) same data as holotype.</p></tp:treatment-sec><tp:treatment-sec sec-type="Diagnosis"><title>Diagnosis:</title><p>The male palp of <tp:taxon-name>Hygrocrates deelemanus</tp:taxon-name> sp. n. is most similar to that of <tp:taxon-name>Hygrocrates lycaoniae</tp:taxon-name>. Bulbal apophyses are shorter than the embolus in both species. However, the transition between the bulbus and distal continuation is more abrupt in <tp:taxon-name>Hygrocrates deelemanus</tp:taxon-name> sp. n., clearly curved over 90°, whereas it is more gradual in <tp:taxon-name>Hygrocrates lycaoniae</tp:taxon-name>. In the vulva, the proximalmost part of the spermathecae is larger and wider than in <tp:taxon-name>Hygrocrates lycaoniae</tp:taxon-name>.<!--PageBreak--></p><fig id="F2" position="float" orientation="portrait"><label>Figure 2.</label><caption><p><tp:taxon-name>Hygrocrates deelemanus</tp:taxon-name> sp. n. (Holotype ♂); scale line: 1 mm.</p></caption><graphic xmlns:xlink="http://www.w3.org/1999/xlink" xlink:href="ZooKeys-085-001-g002.jpg" position="float" orientation="portrait" xlink:type="simple"/></fig><fig id="F3" position="float" orientation="portrait"><label>Figures 3–10.</label><caption><p><tp:taxon-name>Hygrocrates deelemanus</tp:taxon-name> sp. n. <bold>3</bold> (♂), <bold>7</bold> (♀) carapace, dorsal view <bold>4</bold> (♂), <bold>8</bold> (♀) ditto, anterior view <bold>5</bold> (♂), <bold>9</bold> (♀) ditto, lateral view <bold>6</bold> (♂)<bold>, 10</bold> (♀) ditto, ventral view. Scale lines: (3, 5, 6, 7, 9, 10) 0.5 mm; (4, 8) 0.25 mm.</p></caption><graphic xmlns:xlink="http://www.w3.org/1999/xlink" xlink:href="ZooKeys-085-001-g003.jpg" position="float" orientation="portrait" xlink:type="simple"/></fig></tp:treatment-sec><tp:treatment-sec sec-type="Derivatio nominis"><title>Derivatio nominis:</title><p>The specific name is given in honour of Dr. Christa L. Deeleman-Reinhold, a prominent Netherlander arachnologist who described the genus <tp:taxon-name>Hygrocrates</tp:taxon-name>.</p></tp:treatment-sec><tp:treatment-sec sec-type="Measurements (Holotype ♂ / Paratype ♀)"><title>Measurements (Holotype ♂ / Paratype ♀):</title><p>AL 3.84 / ?; CL 2.76 / 3.04; CWmax 2.28 / 2.40; CWmin 1.40 / 1.76; AMEd 0.16 / 0.19; PLEd 0.12 / 0.14; PMEd 0.10 <!--PageBreak-->/ 0.11; ChF 0.77 / 0.82; ChG 0.46 / 0.52; ChL 1.20 / 1.50. Leg measurements are given in <xref ref-type="table" rid="T1">Table 1</xref>.</p></tp:treatment-sec><tp:treatment-sec sec-type="Description"><title>Description:</title><p>Carapace hexagonal-shaped, reddish brown, surface of carapace with small dark shallow depressions. Cephalic region dark brownish, narrow and clearly higher than thoracic region (<xref ref-type="fig" rid="F1">Figs 2</xref>, <xref ref-type="fig" rid="F3">3, 5, 7, 9</xref>). Chilum triangular-shaped, distinct, coloured as carapace and chelicerae and broader in females (<xref ref-type="fig" rid="F3">Figs 4, 8</xref>). Fovea short, straight and longitudinal (<xref ref-type="fig" rid="F2">Figs 2</xref>, <xref ref-type="fig" rid="F3">3, 7</xref>). AME, PLE and PME closely grouped. Distance of AME-PLE shorter than PLE-PME. AME separated (<xref ref-type="fig" rid="F3">Figs 4, 8</xref>). Labium, gnathocoxae and chelicerae brown. Labium and gnathocoxae covered with dark hairs; more densely so on gnathocoxae. Labium wider at the base. Gnathocoxae rounded laterally,<!--PageBreak--> with inwardly notched tips and blackish along the margins. Sternal border of gnathocoxae pentagonal-shaped, cheliceral region arrow-shaped with blunt tip (<xref ref-type="fig" rid="F3">Figs 6, 10</xref>).</p><p>Chelicerae brownish with darker tubercules; basally broader in females and laterally swollen (<xref ref-type="fig" rid="F3">Figs 4, 8</xref>). Cheliceral groove with four teeth: retromargin with four teeth, including one small and one large tooth at the base of the groove (<xref ref-type="fig" rid="F4">Fig. 11</xref>). Sternum and abdomen yellowish brown, with thin blackish hairs over the entire surfaces. Legs yellowish brown. Palps and legs I and II darker than legs III and IV. Leg length formula: Leg I &gt; Leg IV &gt; Leg II &gt; Leg III. Tarsi with two claws and claw tufts. All tarsi with fine tarsal scopulae. Legs III and IV with metatarsal scopulae (<xref ref-type="fig" rid="F5">Figs 12–15</xref>). Coxae without spines. Details of leg spination are given in <xref ref-type="table" rid="T2">Table 2</xref>.</p><p><!--PageBreak--><!--PageBreak-->Palpal organ with pyriform bulbus and hook-shaped (tapering towards the tip) embolus. Bulbal apophyses are more strongly sclerotized than the embolus (<xref ref-type="fig" rid="F6">Figs 16–19</xref>). Vulva with two parts: anterior diverticulum and posterior diverticulum (<xref ref-type="fig" rid="F7">Fig. 20</xref>). Anterior diverticulum consists of a dorsal arch with spermathecae which have two parts (distalmost and proximalmost parts), a large membranous sac (clearly visible in dorsal view) and widened twisted lateral membranes (<xref ref-type="fig" rid="F7">Fig. 21</xref>). Posterior diverticulum consists of a central valve with a transverse bar, a wide membranous sac and a couple of small lateral membranous pockets (<xref ref-type="fig" rid="F7">Fig. 20</xref>).</p><fig id="F4" position="float" orientation="portrait"><label>Figure 11.</label><caption><p>Cheliceral teeth of <tp:taxon-name>Hygrocrates deelemanus</tp:taxon-name> sp. n.</p></caption><graphic xmlns:xlink="http://www.w3.org/1999/xlink" xlink:href="ZooKeys-085-001-g004.jpg" position="float" orientation="portrait" xlink:type="simple"/></fig><fig id="F5" position="float" orientation="portrait"><label>Figures 12–15.</label><caption><p>Tarsal and metatarsal scopulae of <tp:taxon-name>Hygrocrates deelemanus</tp:taxon-name> sp. n. (♂), <bold>12</bold> leg I, <bold>13</bold> leg II, <bold>14</bold> leg III, <bold>15</bold> leg IV. Scale lines: 0.25 mm</p></caption><graphic xmlns:xlink="http://www.w3.org/1999/xlink" xlink:href="ZooKeys-085-001-g005.jpg" position="float" orientation="portrait" xlink:type="simple"/></fig><fig id="F6" position="float" orientation="portrait"><label>Figures 16–19.</label><caption><p>Male palp of <tp:taxon-name>Hygrocrates deelemanus</tp:taxon-name> sp. n. Abbreviations: Apa apophysisa Apb apophysisb E embolus. Scale line: 0.1 mm.</p></caption><graphic xmlns:xlink="http://www.w3.org/1999/xlink" xlink:href="ZooKeys-085-001-g006.jpg" position="float" orientation="portrait" xlink:type="simple"/></fig><fig id="F7" position="float" orientation="portrait"><label>Figures 20–21.</label><caption><p>Vulva of <tp:taxon-name>Hygrocrates deelemanus</tp:taxon-name> sp. n. <bold>20</bold> dorsal view <bold>21</bold> ventral view. Abbreviations: Ad anterior diverticulum Pd posterior diverticulum Sp spermatheca dps distalmost part of spermatheca pps proximalmost part of spermatheca da dorsal arch cv central valve tb transverse bar ps membranous sac lms large membranous sac tlm twisted lateral membranes. Scale lines: 0.1 mm.</p></caption><graphic xmlns:xlink="http://www.w3.org/1999/xlink" xlink:href="ZooKeys-085-001-g007.jpg" position="float" orientation="portrait" xlink:type="simple"/></fig><table-wrap id="T1" position="float" orientation="portrait"><label>Table 1.</label><caption><p>Leg measurements of <tp:taxon-name>Hygrocrates deelemanus</tp:taxon-name> sp. n.</p></caption><table><tbody><tr><th rowspan="1" colspan="1">(Holotype ♂ / Paratype ♀)</th><th rowspan="1" colspan="1">Fe</th><th rowspan="1" colspan="1">Pa</th><th rowspan="1" colspan="1">Ti</th><th rowspan="1" colspan="1">Me</th><th rowspan="1" colspan="1">Ta</th></tr><tr><td rowspan="1" colspan="1">Leg I</td><td rowspan="1" colspan="1">2.32 / 2.52</td><td rowspan="1" colspan="1">1.60 / 1.66</td><td rowspan="1" colspan="1">2.00 / 2.43</td><td rowspan="1" colspan="1">2.24 / 2.30</td><td rowspan="1" colspan="1">0.64 / 0.63</td></tr><tr><td rowspan="1" colspan="1">Leg II</td><td rowspan="1" colspan="1">2.08 / 2.32</td><td rowspan="1" colspan="1">1.48 / 1.44</td><td rowspan="1" colspan="1">1.80 / 1.84</td><td rowspan="1" colspan="1">2.08 / 1.96</td><td rowspan="1" colspan="1">0.56 / 0.60</td></tr><tr><td rowspan="1" colspan="1">Leg III</td><td rowspan="1" colspan="1">1.76 / 1.92</td><td rowspan="1" colspan="1">0.88 / 1.12</td><td rowspan="1" colspan="1">1.20 / 1.40</td><td rowspan="1" colspan="1">1.60 / 1.88</td><td rowspan="1" colspan="1">0.56 / 0.60</td></tr><tr><td rowspan="1" colspan="1">Leg IV</td><td rowspan="1" colspan="1">2.40 / 2.48</td><td rowspan="1" colspan="1">1.36 / 1.36</td><td rowspan="1" colspan="1">1.88 / 2.08</td><td rowspan="1" colspan="1">2.20 / 2.60</td><td rowspan="1" colspan="1">0.59 / 0.61</td></tr></tbody></table></table-wrap></tp:treatment-sec><tp:treatment-sec><!--Section generated to contain objects referenced in tp:taxon-treatment.--><fig id="F11" position="float" orientation="portrait"><label>Figures 35–38.</label><caption><p>Comparison of the palps of the two species. <bold>35, 37</bold> <tp:taxon-name>Hygrocrates deelemanus</tp:taxon-name> sp. n. <bold>36, 38</bold> <tp:taxon-name>Hygrocrates lycaoniae</tp:taxon-name>. Abbreviations:Apa apophysisa Apb apophysisb E embolus.</p></caption><graphic xmlns:xlink="http://www.w3.org/1999/xlink" xlink:href="ZooKeys-085-001-g011.jpg" position="float" orientation="portrait" xlink:type="simple"/></fig><fig id="F1" position="float" orientation="portrait"><label>Figure 1.</label><caption><p>Map showing the localities from which <tp:taxon-name>Hygrocrates</tp:taxon-name> specimens have been recorded. ★ the type locality of <tp:taxon-name>Hygrocrates deelemanus</tp:taxon-name> sp. n.; ♦ the type locality of <tp:taxon-name>Hygrocrates lycaoniae</tp:taxon-name>; ⚫ locality of <tp:taxon-name>Hygrocrates lycaoniae</tp:taxon-name> from Turkey; ■ locality of <tp:taxon-name>Hygrocrates lycaoniae</tp:taxon-name> from Rhodos island (Greece).</p></caption><graphic xmlns:xlink="http://www.w3.org/1999/xlink" xlink:href="ZooKeys-085-001-g001.jpg" position="float" orientation="portrait" xlink:type="simple"/></fig><table-wrap id="T2" position="float" orientation="portrait"><label>Table 2.</label><caption><p>Leg spination of <tp:taxon-name>Hygrocrates deelemanus</tp:taxon-name> sp. n.</p></caption><table><tbody><tr><th rowspan="1" colspan="1">♂ (Holotype)</th><th rowspan="1" colspan="1">Leg I</th><th rowspan="1" colspan="1">Leg II</th><th rowspan="1" colspan="1">Leg III</th><th rowspan="1" colspan="1">Leg IV</th></tr><tr><td rowspan="1" colspan="1">C</td><td rowspan="1" colspan="1">0 </td><td rowspan="1" colspan="1">0 </td><td rowspan="1" colspan="1">0 </td><td rowspan="1" colspan="1">0</td></tr><tr><td rowspan="1" colspan="1">Tr</td><td rowspan="1" colspan="1">0 </td><td rowspan="1" colspan="1">0 </td><td rowspan="1" colspan="1">0 </td><td rowspan="1" colspan="1">0</td></tr><tr><td rowspan="1" colspan="1">Fe</td><td rowspan="1" colspan="1">Pl 1 </td><td rowspan="1" colspan="1">Pl 0–1</td><td rowspan="1" colspan="1">D 1</td><td rowspan="1" colspan="1">D 1, 1</td></tr><tr><td rowspan="1" colspan="1">Pa</td><td rowspan="1" colspan="1">0</td><td rowspan="1" colspan="1">0</td><td rowspan="1" colspan="1">0</td><td rowspan="1" colspan="1">0</td></tr><tr><td rowspan="1" colspan="1">Ti</td><td rowspan="1" colspan="1">0</td><td rowspan="1" colspan="1">0</td><td rowspan="1" colspan="1">Pl 1 Rl 1, 2 V 1, 2</td><td rowspan="1" colspan="1">Pl 2, 2 Rl 2, 1 V 1, 1</td></tr><tr><td rowspan="1" colspan="1">Me</td><td rowspan="1" colspan="1">0</td><td rowspan="1" colspan="1">0</td><td rowspan="1" colspan="1">Pl 1, 1 D 2, 2 Rl 1, 2, 1, 1 V 2, 2</td><td rowspan="1" colspan="1">Pl 5 Rl 5 V 2</td></tr><tr><td rowspan="1" colspan="1">Ta</td><td rowspan="1" colspan="1">0</td><td rowspan="1" colspan="1">0</td><td rowspan="1" colspan="1">0</td><td rowspan="1" colspan="1">0</td></tr><tr><td rowspan="1" colspan="1">♀ (Paratype)</td><td rowspan="1" colspan="4"/></tr><tr><td rowspan="1" colspan="1">C</td><td rowspan="1" colspan="1">0 </td><td rowspan="1" colspan="1">0 </td><td rowspan="1" colspan="1">0 </td><td rowspan="1" colspan="1">0</td></tr><tr><td rowspan="1" colspan="1">Tr</td><td rowspan="1" colspan="1">0 </td><td rowspan="1" colspan="1">0 </td><td rowspan="1" colspan="1">0 </td><td rowspan="1" colspan="1">0</td></tr><tr><td rowspan="1" colspan="1">Fe</td><td rowspan="1" colspan="1">Pl 2</td><td rowspan="1" colspan="1">Pl 1</td><td rowspan="1" colspan="1">0</td><td rowspan="1" colspan="1">D 1, 1</td></tr><tr><td rowspan="1" colspan="1">Pa</td><td rowspan="1" colspan="1">0</td><td rowspan="1" colspan="1">0</td><td rowspan="1" colspan="1">0</td><td rowspan="1" colspan="1">0</td></tr><tr><td rowspan="1" colspan="1">Ti</td><td rowspan="1" colspan="1">0</td><td rowspan="1" colspan="1">0</td><td rowspan="1" colspan="1">Pl 1 Rl 1, 2 V 1, 2</td><td rowspan="1" colspan="1">Pl 2, 2 Rl 1, 1 V 1, 2</td></tr><tr><td rowspan="1" colspan="1">Me</td><td rowspan="1" colspan="1">0</td><td rowspan="1" colspan="1">0</td><td rowspan="1" colspan="1">Pl 1, 1 Rl 1, 1, 1, 1 V 1, 2</td><td rowspan="1" colspan="1">Pl 5 Rl 5 V2</td></tr><tr><td rowspan="1" colspan="1">Ta</td><td rowspan="1" colspan="1">0</td><td rowspan="1" colspan="1">0</td><td rowspan="1" colspan="1">0</td><td rowspan="1" colspan="1">0</td></tr></tbody></table></table-wrap></tp:treatment-sec></tp:taxon-treatment>
