# Supplementary material for: The genus Hygrocrates Deeleman-Reinhold, 1988 (Araneae, Dysderidae) in Turkey
Source: Zookeys. 2011 Mar 7;(85):1–16. doi: 10.3897/zookeys.85.927 (PMC3082991; doi:10.3897/zookeys.85.927)
Supplement: XML Treatment for Hygrocrates lycaoniae [file zookeys.85.927-treatment2.xml]

<!DOCTYPE tp:taxon-treatment
  PUBLIC "-//TaxonX//DTD Taxonomic Treatment Publishing DTD v0 20100105//EN" "tax-treatment-NSO.dtd">
<tp:taxon-treatment xmlns:tp="http://www.plazi.org/taxpub"><tp:treatment-meta><mixed-citation publication-type="journal"><person-group><name><surname>Kunt</surname><given-names>Kadir Boğaç</given-names></name><name><surname>Yağmur</surname><given-names>Ersen Aydın</given-names></name><name><surname>Özkütük</surname><given-names>Recep Sulhi</given-names></name><name><surname>Kaya</surname><given-names>Rahşen S.</given-names></name></person-group><article-title>The genus <italic>Hygrocrates</italic> Deeleman-Reinhold, 1988 (Araneae, Dysderidae) in Turkey</article-title><source>Zookeys</source><day>7</day><month>3</month><year>2011</year><volume>2011</volume><issue>85</issue><fpage>1</fpage><lpage>16</lpage><pub-id pub-id-type="doi">10.3897/zookeys.85.927</pub-id></mixed-citation></tp:treatment-meta><tp:nomenclature><tp:taxon-name>
                        <tp:taxon-name-part taxon-name-part-type="genus">Hygrocrates</tp:taxon-name-part>
                        <tp:taxon-name-part taxon-name-part-type="species">lycaoniae</tp:taxon-name-part>
                    </tp:taxon-name><tp:taxon-authority>(Brignoli, 1978)</tp:taxon-authority><xref ref-type="fig" rid="F7">Figs 22</xref><xref ref-type="fig" rid="F8"/><xref ref-type="fig" rid="F9"/><xref ref-type="fig" rid="F10">34</xref><xref ref-type="fig" rid="F11">36, 38</xref><tp:nomenclature-citation-list><tp:nomenclature-citation><tp:taxon-name>Harpactocrates lycaoniae</tp:taxon-name><comment>: Brignoli, 1978: 463, f. 2, 8 (D ♂).</comment></tp:nomenclature-citation><tp:nomenclature-citation><tp:taxon-name>Harpactocrates lycaoniae</tp:taxon-name><comment>.: Deeleman-Reinhold &amp; Deeleman, 1988: 240, f. 13, 22, 320–325 (T ♂ from <italic>Harpactocrates</italic>, D ♀).</comment></tp:nomenclature-citation><tp:nomenclature-citation><tp:taxon-name>Harpactocrates lycaoniae</tp:taxon-name><comment>.: Dunin, 1992: 41, f. 3 (♂ ♀).</comment></tp:nomenclature-citation></tp:nomenclature-citation-list></tp:nomenclature><tp:treatment-sec sec-type="Material Examined"><title>Material Examined:</title><p>1 ♂, 1 ♀ (SMF) (abdomen heavily damaged during dissection) <bold>Burdur Province</bold>, Yeşilova District, side of Salda Lake [37°30'32.78"N, 29°41'56.66"E], 14.VII.2010, leg. E.A.Yağmur &amp; M. Elverici.</p></tp:treatment-sec><tp:treatment-sec sec-type="Diagnosis"><title>Diagnosis:</title><p><tp:taxon-name>Hygrocrates lycaoniae</tp:taxon-name> can be distinguished from <tp:taxon-name>Hygrocrates caucasicus</tp:taxon-name> by the pyriform shape of the bulbus (bulbus smooth and cylindrical in <tp:taxon-name>Hygrocrates caucasicus</tp:taxon-name>) (see <xref ref-type="bibr" rid="B5">Dunin 1992</xref>); and from <tp:taxon-name>Hygrocrates georgicus</tp:taxon-name> by having apically oval-shaped spermathecae (see <xref ref-type="bibr" rid="B7">Mcheidze 1972</xref>).</p></tp:treatment-sec><tp:treatment-sec sec-type="Note"><title>Note:</title><p><tp:taxon-name>Hygrocrates caucasicus</tp:taxon-name> was originally described on the basis of two males by <xref ref-type="bibr" rid="B5">Dunin (1992)</xref>. The females of this species have not been collected yet, but the bulbal structures of the male palp were well illustrated by <xref ref-type="bibr" rid="B5">Dunin (1992)</xref>. However, the information of <tp:taxon-name>Hygrocrates georgicus</tp:taxon-name> is still insufficient. The following information was given by <xref ref-type="bibr" rid="B5">Dunin (1992: p. 60)</xref><!--PageBreak--> in his review of the Caucasian <tp:taxon-name>Dysderidae</tp:taxon-name> (our translation!): <italic>“H. georgicus was described on the basis of the female holotype from Georgia: the vicinity of Tbilisi, Kodzhori, Udzho. The holotype was lost. The species was tentatively placed in Hygrocates by <xref ref-type="bibr" rid="B4">Deeleman-Reinhold and Deeleman (1988)</xref>. To confirm their placement addition material is required. This species is absent from my collection.”</italic> During the preparation of this paper, as a result of our correspondence with the Tbilisi Janashia Museum (Georgia) which retains the spider collection of Tamara Mcheidze, it is obvious that the holotype of this species is lost (S. Otto pers. comm.). Thus, we could not examine it, but on the basis of the original illustrations of the vulva by <xref ref-type="bibr" rid="B7">Mcheidze (1972)</xref>, <tp:taxon-name>Hygrocrates georgicus</tp:taxon-name> can be distinguished from the Turkish members of the genus by the linear distalmost part of spermathecae.<!--PageBreak--></p></tp:treatment-sec><tp:treatment-sec sec-type="Measurements (♂ / ♀)"><title>Measurements (♂ / ♀):</title><p>AL 3.36 / ?; CL 2.40 / 3.00; CWmax 2.20 / 2.44; CWmin 1.52 / 1.76; AMEd 0.14 / 0.16; PLEd 0.13 / 0.15; PMEd 0.11 / 0.12; ChF 0.77 / 0.79; ChG 0.45 / 0.50; ChL 1.30 / 1.46. Leg measurements are given in <xref ref-type="table" rid="T3">Table 3</xref>.</p></tp:treatment-sec><tp:treatment-sec sec-type="Description"><title>Description:</title><p>General features of the body of <tp:taxon-name>Hygrocrates lycaoniae</tp:taxon-name> closely resemble the new species (<xref ref-type="fig" rid="F8">Figs 22–29</xref>),<tp:taxon-name>Hygrocrates deelemanus</tp:taxon-name> sp. n., but the two are easily differentiated by their different body sizes and by structures of the male and female genitalia (<xref ref-type="fig" rid="F9">Figs 30–33</xref>, <xref ref-type="fig" rid="F11">35–38</xref>). The males of the two species are easily distinguished in ventral view (90° angle) by the terminal part of the bulbus having the following characteristics:</p><p>1.	Embolic base is pear-shaped in the two species, but the tip of the embolic base located at 12 o’clock in <tp:taxon-name>Hygrocrates deelemanus</tp:taxon-name> sp. n. (<xref ref-type="fig" rid="F11">Fig. 37</xref>) and at 10 o’clock in <tp:taxon-name>Hygrocrates lycaoniae</tp:taxon-name> (<xref ref-type="fig" rid="F11">Fig. 38</xref>).</p><p>2.	Apophysisa and Apophysisb are short and blunt in <tp:taxon-name>Hygrocrates deelemanus</tp:taxon-name> sp. n. (<xref ref-type="fig" rid="F11">Fig. 37</xref>), but long in <tp:taxon-name>Hygrocrates lycaoniae</tp:taxon-name> (<xref ref-type="fig" rid="F11">Fig. 38</xref>).</p><!--PageBreak--><p>3.	Apophysisb originates near the tip of the embolic base in <tp:taxon-name>Hygrocrates deelemanus</tp:taxon-name> sp. n. (<xref ref-type="fig" rid="F11">Fig. 37</xref>), but originates from the central part of the tip of the embolic base in <tp:taxon-name>Hygrocrates lycaoniae</tp:taxon-name> (<xref ref-type="fig" rid="F11">Fig. 38</xref>).</p><p>4.Embolus is curved between Apophysisa and Apophysisb in <tp:taxon-name>Hygrocrates deelemanus</tp:taxon-name> sp. n. (<xref ref-type="fig" rid="F11">Fig. 37</xref>), but is raised from the embolic base and separated from Apophysisa and Apophysisb in <tp:taxon-name>Hygrocrates lycaoniae</tp:taxon-name> (<xref ref-type="fig" rid="F11">Fig. 38</xref>).</p><p>The females of the two species are easily distinguished by the form of the proximalmost part of the spermathecae which is oval in <tp:taxon-name>Hygrocrates deelemanus</tp:taxon-name> sp. n. (<xref ref-type="fig" rid="F7">Figs 20–21</xref>) and circular in <tp:taxon-name>Hygrocrates lycaoniae</tp:taxon-name> (<xref ref-type="fig" rid="F10">Fig. 34</xref>). Details of leg spination are given in <xref ref-type="table" rid="T4">Table 4</xref>.</p><fig id="F8" position="float" orientation="portrait"><label>Figures 22–29.</label><caption><p><tp:taxon-name>Hygrocrates lycaoniae</tp:taxon-name> <bold>22</bold> (♂), <bold>26</bold> (♀) carapace, dorsal view <bold>23</bold> (♂), <bold>27</bold> (♀) ditto, anterior view <bold>24</bold> (♂), <bold>28</bold> (♀) ditto, lateral view <bold>25</bold> (♂)<bold>, 29</bold> (♀) ditto, ventral view. Scale lines: (22, 24, 25, 26, 28, 29) 0.5 mm; (23, 27) 0.25 mm</p></caption><graphic xmlns:xlink="http://www.w3.org/1999/xlink" xlink:href="ZooKeys-085-001-g008.jpg" position="float" orientation="portrait" xlink:type="simple"/></fig><fig id="F9" position="float" orientation="portrait"><label>Figures 30–33.</label><caption><p>Male palp of <tp:taxon-name>Hygrocrates lycaoniae</tp:taxon-name>. Abbreviations: Apa apophysisa Apb apophysisb E embolus. Scale line: 0.1 mm.</p></caption><graphic xmlns:xlink="http://www.w3.org/1999/xlink" xlink:href="ZooKeys-085-001-g009.jpg" position="float" orientation="portrait" xlink:type="simple"/></fig><fig id="F10" position="float" orientation="portrait"><label>Figure 34.</label><caption><p>Vulva of <tp:taxon-name>Hygrocrates lycaoniae</tp:taxon-name>, dorsal view. Abbreviations: Ad anterior diverticulum Pd posterior diverticulum Sp spermatheca dps distalmost part of spermatheca pps proximalmost part of spermatheca da dorsal arch cv central valve tb transverse bar ps membranous sac tlm twisted lateral membranes. Scale line: 0.1 mm</p></caption><graphic xmlns:xlink="http://www.w3.org/1999/xlink" xlink:href="ZooKeys-085-001-g010.jpg" position="float" orientation="portrait" xlink:type="simple"/></fig><table-wrap id="T2" position="float" orientation="portrait"><label>Table 2.</label><caption><p>Leg spination of <tp:taxon-name>Hygrocrates deelemanus</tp:taxon-name> sp. n.</p></caption><table><tbody><tr><th rowspan="1" colspan="1">♂ (Holotype)</th><th rowspan="1" colspan="1">Leg I</th><th rowspan="1" colspan="1">Leg II</th><th rowspan="1" colspan="1">Leg III</th><th rowspan="1" colspan="1">Leg IV</th></tr><tr><td rowspan="1" colspan="1">C</td><td rowspan="1" colspan="1">0 </td><td rowspan="1" colspan="1">0 </td><td rowspan="1" colspan="1">0 </td><td rowspan="1" colspan="1">0</td></tr><tr><td rowspan="1" colspan="1">Tr</td><td rowspan="1" colspan="1">0 </td><td rowspan="1" colspan="1">0 </td><td rowspan="1" colspan="1">0 </td><td rowspan="1" colspan="1">0</td></tr><tr><td rowspan="1" colspan="1">Fe</td><td rowspan="1" colspan="1">Pl 1 </td><td rowspan="1" colspan="1">Pl 0–1</td><td rowspan="1" colspan="1">D 1</td><td rowspan="1" colspan="1">D 1, 1</td></tr><tr><td rowspan="1" colspan="1">Pa</td><td rowspan="1" colspan="1">0</td><td rowspan="1" colspan="1">0</td><td rowspan="1" colspan="1">0</td><td rowspan="1" colspan="1">0</td></tr><tr><td rowspan="1" colspan="1">Ti</td><td rowspan="1" colspan="1">0</td><td rowspan="1" colspan="1">0</td><td rowspan="1" colspan="1">Pl 1 Rl 1, 2 V 1, 2</td><td rowspan="1" colspan="1">Pl 2, 2 Rl 2, 1 V 1, 1</td></tr><tr><td rowspan="1" colspan="1">Me</td><td rowspan="1" colspan="1">0</td><td rowspan="1" colspan="1">0</td><td rowspan="1" colspan="1">Pl 1, 1 D 2, 2 Rl 1, 2, 1, 1 V 2, 2</td><td rowspan="1" colspan="1">Pl 5 Rl 5 V 2</td></tr><tr><td rowspan="1" colspan="1">Ta</td><td rowspan="1" colspan="1">0</td><td rowspan="1" colspan="1">0</td><td rowspan="1" colspan="1">0</td><td rowspan="1" colspan="1">0</td></tr><tr><td rowspan="1" colspan="1">♀ (Paratype)</td><td rowspan="1" colspan="4"/></tr><tr><td rowspan="1" colspan="1">C</td><td rowspan="1" colspan="1">0 </td><td rowspan="1" colspan="1">0 </td><td rowspan="1" colspan="1">0 </td><td rowspan="1" colspan="1">0</td></tr><tr><td rowspan="1" colspan="1">Tr</td><td rowspan="1" colspan="1">0 </td><td rowspan="1" colspan="1">0 </td><td rowspan="1" colspan="1">0 </td><td rowspan="1" colspan="1">0</td></tr><tr><td rowspan="1" colspan="1">Fe</td><td rowspan="1" colspan="1">Pl 2</td><td rowspan="1" colspan="1">Pl 1</td><td rowspan="1" colspan="1">0</td><td rowspan="1" colspan="1">D 1, 1</td></tr><tr><td rowspan="1" colspan="1">Pa</td><td rowspan="1" colspan="1">0</td><td rowspan="1" colspan="1">0</td><td rowspan="1" colspan="1">0</td><td rowspan="1" colspan="1">0</td></tr><tr><td rowspan="1" colspan="1">Ti</td><td rowspan="1" colspan="1">0</td><td rowspan="1" colspan="1">0</td><td rowspan="1" colspan="1">Pl 1 Rl 1, 2 V 1, 2</td><td rowspan="1" colspan="1">Pl 2, 2 Rl 1, 1 V 1, 2</td></tr><tr><td rowspan="1" colspan="1">Me</td><td rowspan="1" colspan="1">0</td><td rowspan="1" colspan="1">0</td><td rowspan="1" colspan="1">Pl 1, 1 Rl 1, 1, 1, 1 V 1, 2</td><td rowspan="1" colspan="1">Pl 5 Rl 5 V2</td></tr><tr><td rowspan="1" colspan="1">Ta</td><td rowspan="1" colspan="1">0</td><td rowspan="1" colspan="1">0</td><td rowspan="1" colspan="1">0</td><td rowspan="1" colspan="1">0</td></tr></tbody></table></table-wrap><table-wrap id="T3" position="float" orientation="portrait"><label>Table 3.</label><caption><p>Leg measurements of <tp:taxon-name>Hygrocrates lycaoniae</tp:taxon-name></p></caption><table><tbody><tr><th rowspan="1" colspan="1">(♂ / ♀)</th><th rowspan="1" colspan="1">Fe</th><th rowspan="1" colspan="1">Pa</th><th rowspan="1" colspan="1">Ti</th><th rowspan="1" colspan="1">Mt</th><th rowspan="1" colspan="1">Ta</th></tr><tr><td rowspan="1" colspan="1">Leg I</td><td rowspan="1" colspan="1">2.28 / 2.24</td><td rowspan="1" colspan="1">1.40 / 1.44</td><td rowspan="1" colspan="1">1.84 / 1.96</td><td rowspan="1" colspan="1">2.36 / 1.92</td><td rowspan="1" colspan="1">0.53 / 0.60</td></tr><tr><td rowspan="1" colspan="1">Leg II</td><td rowspan="1" colspan="1">2.08 / 2.00</td><td rowspan="1" colspan="1">1.44 / 1.40</td><td rowspan="1" colspan="1">1.85 / 1.72</td><td rowspan="1" colspan="1">1.92 / 1.80</td><td rowspan="1" colspan="1">0.50 / 0.56</td></tr><tr><td rowspan="1" colspan="1">Leg III</td><td rowspan="1" colspan="1">1.73 / 1.68</td><td rowspan="1" colspan="1">1.10 / 0.92</td><td rowspan="1" colspan="1">1.29 / 1.16</td><td rowspan="1" colspan="1">1.58 / 1.52</td><td rowspan="1" colspan="1">0.50 / 0.48</td></tr><tr><td rowspan="1" colspan="1">Leg IV</td><td rowspan="1" colspan="1">2.19 / 2.20</td><td rowspan="1" colspan="1">1.20 / 1.20</td><td rowspan="1" colspan="1">1.83 / 1.76</td><td rowspan="1" colspan="1">2.20 / 2.12</td><td rowspan="1" colspan="1">0.60 / 0.56</td></tr></tbody></table></table-wrap><fig id="F11" position="float" orientation="portrait"><label>Figures 35–38.</label><caption><p>Comparison of the palps of the two species. <bold>35, 37</bold> <tp:taxon-name>Hygrocrates deelemanus</tp:taxon-name> sp. n. <bold>36, 38</bold> <tp:taxon-name>Hygrocrates lycaoniae</tp:taxon-name>. Abbreviations:Apa apophysisa Apb apophysisb E embolus.</p></caption><graphic xmlns:xlink="http://www.w3.org/1999/xlink" xlink:href="ZooKeys-085-001-g011.jpg" position="float" orientation="portrait" xlink:type="simple"/></fig></tp:treatment-sec><tp:treatment-sec><!--Section generated to contain objects referenced in tp:taxon-treatment.--><fig id="F7" position="float" orientation="portrait"><label>Figures 20–21.</label><caption><p>Vulva of <tp:taxon-name>Hygrocrates deelemanus</tp:taxon-name> sp. n. <bold>20</bold> dorsal view <bold>21</bold> ventral view. Abbreviations: Ad anterior diverticulum Pd posterior diverticulum Sp spermatheca dps distalmost part of spermatheca pps proximalmost part of spermatheca da dorsal arch cv central valve tb transverse bar ps membranous sac lms large membranous sac tlm twisted lateral membranes. Scale lines: 0.1 mm.</p></caption><graphic xmlns:xlink="http://www.w3.org/1999/xlink" xlink:href="ZooKeys-085-001-g007.jpg" position="float" orientation="portrait" xlink:type="simple"/></fig><table-wrap id="T4" position="float" orientation="portrait"><label>Table 4.</label><caption><p>Leg spination of <tp:taxon-name>Hygrocrates lycaoniae</tp:taxon-name></p></caption><table><tbody><tr><th rowspan="1" colspan="1"/><th rowspan="1" colspan="1">Leg I</th><th rowspan="1" colspan="1">Leg II</th><th rowspan="1" colspan="1">Leg III</th><th rowspan="1" colspan="1">Leg IV</th></tr><tr><th rowspan="1" colspan="5">♂ </th></tr><tr><td rowspan="1" colspan="1">C</td><td rowspan="1" colspan="1">0 </td><td rowspan="1" colspan="1">0 </td><td rowspan="1" colspan="1">0 </td><td rowspan="1" colspan="1">0 </td></tr><tr><td rowspan="1" colspan="1">Tr</td><td rowspan="1" colspan="1">0 </td><td rowspan="1" colspan="1">0 </td><td rowspan="1" colspan="1">0 </td><td rowspan="1" colspan="1">0 </td></tr><tr><td rowspan="1" colspan="1">Fe</td><td rowspan="1" colspan="1">Pl 2</td><td rowspan="1" colspan="1">Pl 1 </td><td rowspan="1" colspan="1">D 1</td><td rowspan="1" colspan="1">D 2</td></tr><tr><td rowspan="1" colspan="1">Pa</td><td rowspan="1" colspan="1">0</td><td rowspan="1" colspan="1">0</td><td rowspan="1" colspan="1">0</td><td rowspan="1" colspan="1">0</td></tr><tr><td rowspan="1" colspan="1">Ti</td><td rowspan="1" colspan="1">0</td><td rowspan="1" colspan="1">0</td><td rowspan="1" colspan="1">Pl 1 Rl 1, 2 V 1, 2</td><td rowspan="1" colspan="1">Pl 2, 2 Rl 1, 1, 1 V 1, 2</td></tr><tr><td rowspan="1" colspan="1">Me</td><td rowspan="1" colspan="1">0</td><td rowspan="1" colspan="1">0</td><td rowspan="1" colspan="1">Pl 1, 1, 1 Rl 1, 1, 1 V 2, 2</td><td rowspan="1" colspan="1">Pl 1, 1, 1, 1 Rl 5 V 2</td></tr><tr><td rowspan="1" colspan="1">Ta</td><td rowspan="1" colspan="1">0</td><td rowspan="1" colspan="1">0</td><td rowspan="1" colspan="1">0</td><td rowspan="1" colspan="1">0</td></tr><tr><td rowspan="1" colspan="5">♀ </td></tr><tr><td rowspan="1" colspan="1">C</td><td rowspan="1" colspan="1">0 </td><td rowspan="1" colspan="1">0 </td><td rowspan="1" colspan="1">0 </td><td rowspan="1" colspan="1">0 </td></tr><tr><td rowspan="1" colspan="1">Tr</td><td rowspan="1" colspan="1">0 </td><td rowspan="1" colspan="1">0 </td><td rowspan="1" colspan="1">0 </td><td rowspan="1" colspan="1">0 </td></tr><tr><td rowspan="1" colspan="1">Fe</td><td rowspan="1" colspan="1">Pl 1–2</td><td rowspan="1" colspan="1">Pl 1 </td><td rowspan="1" colspan="1">0</td><td rowspan="1" colspan="1">D 2</td></tr><tr><td rowspan="1" colspan="1">Pa</td><td rowspan="1" colspan="1">0</td><td rowspan="1" colspan="1">0</td><td rowspan="1" colspan="1">0</td><td rowspan="1" colspan="1">0</td></tr><tr><td rowspan="1" colspan="1">Ti</td><td rowspan="1" colspan="1">0</td><td rowspan="1" colspan="1">0</td><td rowspan="1" colspan="1">Pl 1 Rl 1, 2 V 1, 2</td><td rowspan="1" colspan="1">Pl 2, 2 Rl 2, 1 V 1, 2</td></tr><tr><td rowspan="1" colspan="1">Me</td><td rowspan="1" colspan="1">0</td><td rowspan="1" colspan="1">0</td><td rowspan="1" colspan="1">Pl 1 Rl 1, 1, 1 V 2, 2</td><td rowspan="1" colspan="1">Pl 1, 1, 1 Rl 1, 1, 1, 1 V 2, 2</td></tr><tr><td rowspan="1" colspan="1">Ta</td><td rowspan="1" colspan="1">0</td><td rowspan="1" colspan="1">0</td><td rowspan="1" colspan="1">0</td><td rowspan="1" colspan="1">0</td></tr></tbody></table></table-wrap></tp:treatment-sec><ref-list><ref id="B5"><mixed-citation xmlns:xlink="http://www.w3.org/1999/xlink" xlink:type="simple"><person-group><name name-style="western"><surname>Dunin</surname><given-names>PM</given-names></name></person-group> (<year>1992</year>)<article-title> The spider family Dysderidae of the Caucasian fauna (Arachnida Aranei Haplogynae).</article-title><source>Arthropoda Selecta.</source><volume>1</volume>(<issue>3</issue>): <fpage>35</fpage>–<lpage>76</lpage>.</mixed-citation></ref><ref id="B7"><mixed-citation xmlns:xlink="http://www.w3.org/1999/xlink" xlink:type="simple"><person-group><name name-style="western"><surname>Mcheidze</surname><given-names>TS</given-names></name></person-group> (<year>1972</year>)<article-title> New species of spiders of the genus <italic>Harpactocrates</italic> (Dysderidae) in Georgia.</article-title><source>Soobshcheniya Akademii Nauk Gruzinskoi SSR</source><volume>68</volume>:<fpage>741</fpage>-<lpage>744</lpage>.</mixed-citation></ref><ref id="B4"><mixed-citation xmlns:xlink="http://www.w3.org/1999/xlink" xlink:type="simple"><person-group><name name-style="western"><surname>Deeleman-Reinhold</surname><given-names>CL</given-names></name><name name-style="western"><surname>Deeleman</surname><given-names>PR</given-names></name></person-group> (<year>1988</year>)<article-title> Revision Des Dysderinae (Araneae, Dysderidae), Les Especes Mediterraneennes Occidentales Exceptees.</article-title><source>Tijdschr. Ent.</source>, <volume>131</volume>: <fpage>141</fpage>-<lpage>269</lpage>.</mixed-citation></ref></ref-list></tp:taxon-treatment>
